# Supplementary material for: Polyphenol Compound 18a Modulates UCP1-Dependent Thermogenesis to Counteract Obesity
Source: Biomolecules. 2024 May 23;14(6):618. doi: 10.3390/biom14060618 (PMC11201655; doi:10.3390/biom14060618)
Supplement: Supplementary file 1 [file biomolecules-14-00618-s001.zip]

Archive with 1 entries (1 files):
- biomolecules-2996814-supplementary.pdf
